# Supplementary material for: Stability of Leaf Yerba Mate (Ilex paraguariensis) Metabolite Concentrations over the Time from the Prism of Secondary Sexual Dimorphism
Source: Plants (Basel). 2023 Jun 2;12(11):2199. doi: 10.3390/plants12112199 (PMC10255638; doi:10.3390/plants12112199)
Supplement: Supplementary file 1 [file plants-12-02199-s001.zip]

Archive with 1 entries (1 files):
- plants-2420356-supplementary.pdf
